# Supplementary material for: Data on performance and variation index for shield tunnelling through soft deposit
Source: Data Brief. 2021 Apr 27;36:107103. doi: 10.1016/j.dib.2021.107103 (PMC8257968; doi:10.1016/j.dib.2021.107103)
Supplement: Supplementary file 1 [file mmc1.xlsx]

## Sheet: cutterhead
Time	Section 1					Section 2					Section 3					Section 4					Section 5					Section 6					Section 7
	n (rpm)	T (×103 kNm)	li2	energy consumption (kW)		n (rpm)	T (×103 kNm)	li2	energy consumption (kW)		n (rpm)	T (×103 kNm)	li2	energy consumption (kW)		n (rpm)	T (×103 kNm)	li2	energy consumption (kW)		n (rpm)	T (×103 kNm)	li2	energy consumption (kW)		n (rpm)	T (×103 kNm)	li2	energy consumption (kW)		n (rpm)	T (×103 kNm)	li2	energy consumption (kW)
1	1.18311	0.83014	0.0558845	102.798		1.17595	1.0352	0.000498597	127.415		1.3373	0.6523	9.66378e-05	91.3029		1.13743	1.9748	0.0306542	235.102		1.1623	2.09669	0.0589421	255.071		1.28608	2.28264	0.056586	307.266		0.85068	3.41223	0.00527119	303.818
2	1.18	1.20169	0.000203863	148.417		1.17527	0.99338	0.000142046	122.197		1.33527	0.64351	0.000110491	89.9358		1.13784	1.49993	0.00427565	178.633		1.15892	2.35655	0.0271548	285.85		1.27932	3.13703	0.000184498	420.055		0.84622	3.9002	0.00125393	345.445
3	1.18432	1.16642	0.0012605	144.588		1.17592	0.94333	0.00278279	116.105		1.33662	0.63426	0.000302987	88.7327		1.13851	1.6202	2.22785e-05	193.07		1.15757	2.44223	0.0193394	295.898		1.27946	3.2277	0.001621	432.243		0.84459	4.24054	0.0115073	374.866
4	1.18216	1.13419	0.0029858	140.336		1.17878	0.90926	0.00649702	112.184		1.335	0.62628	0.000690449	87.5101		1.13824	1.61676	4.02727e-05	192.614		1.15581	2.63237	0.00672691	318.45		1.27892	3.10791	2.53741e-05	416.026		0.81567	4.6429	0.0394254	396.38
5	1.18148	1.20669	0.000128003	149.221		1.1773	0.87601	0.0116112	107.946		1.33703	0.61939	0.00111656	86.679		1.13797	1.56331	0.00110911	186.202		1.15473	2.73777	0.00253931	330.892		1.27919	3.12865	0.000123644	418.89
6	1.18203	1.19831	0.000267135	148.254		1.17635	0.88392	0.01026	108.832		1.33784	0.6175	0.00125358	86.4668		1.13919	1.55007	0.00160373	184.823		1.15122	2.77007	0.00165763	333.778		1.27946	3.24463	0.00204696	434.511
7	1.18162	1.21892	1.66814e-05	150.751		1.17594	0.88892	0.00944939	109.41		1.33554	0.62203	0.00094724	86.9514		1.13946	1.64554	7.51318e-05	196.253		1.15379	2.70189	0.00373758	326.289		1.27932	3.18453	0.000759517	426.415		0.85068	4.0523	0.00438101	360.808
8	1.18027	1.34473	0.00507499	166.121		1.17567	0.95176	0.00210392	117.117		1.34446	0.4448	0.0549667	62.5923		1.13987	1.68784	0.000893528	201.37		1.15797	2.7077	0.00354502	328.176		1.27905	2.7302	0.0112634	365.503		0.84986	4.35338	0.0171228	387.242
9	1.17851	1.42878	0.0147613	176.241		1.17581	0.62851	0.0960913	77.3495		1.34912	0.6298	0.000414345	88.9327		1.13797	1.69912	0.00126011	202.378		1.15635	2.6573	0.00555921	321.616		1.2823	2.66176	0.015948	357.246		0.85446	2.70676	0.0502373	242.075
10	1.18067	1.46858	0.0211056	181.482		1.17527	0.94608	0.00255188	116.379		1.35054	0.62223	0.00085009	87.9563		1.13811	1.15155	0.0584662	137.175		1.155	2.45966	0.017901	297.348		1.27838	3.19953	0.00102307	428.109		0.85068	3.77385	9.71432e-05	336.015
11	1.17973	1.50466	0.0278382	185.793		1.17594	0.88946	0.00936381	109.476		1.35216	0.60081	0.00291301	85.0303		1.13959	0.91919	0.129216	109.638		1.155	2.80669	0.000884875	339.301		1.27892	3.2252	0.00156254	431.726		0.85067	4.25068	0.0118214	378.467
12	1.17824	1.55014	0.0376532	191.167		1.17594	0.90182	0.0075113	110.998		1.3523	0.59466	0.00373139	84.1686		1.13865	1.00831	0.0988053	120.169		1.15554	2.95851	0.000255319	357.821		1.27892	3.18054	0.000696393	425.748		0.84649	4.49662	0.0262111	398.397
13	1.18054	1.61041	0.05293	198.987		1.17527	1.00169	2.72004e-05	123.219		1.35149	0.66628	0.000484451	94.2493		1.13514	1.6248	6.78698e-06	193.045		1.15095	2.97216	0.00040047	358.045		1.27892	3.17284	0.000581965	424.717
14	1.17594	1.66128	0.0678623	204.473		1.17135	0.99068	0.000218551	121.459		1.35189	0.74791	0.0135424	105.828		1.13784	1.70405	0.00144329	202.942		1.15405	3.01209	0.00101869	363.832		1.27932	3.18662	0.000793792	426.695		0.84716	3.48507	0.00333152	309.019
15	1.18	1.67277	0.0714733	206.598		1.17554	0.86628	0.0133886	106.587		1.34973	0.76865	0.0196968	108.589		1.13514	1.69926	0.00126628	201.891		1.15162	3.03074	0.00140772	365.314		1.28	3.19385	0.000918282	427.891		0.88135	3.47304	0.00417254	320.381
16	1.17689	1.58466	0.046093	195.2		1.17554	0.99324	0.000144249	122.208		1.35095	0.80446	0.0330487	113.75		1.13676	1.71378	0.00184102	203.907		1.15433	3.06696	0.00234015	370.55		1.28135	2.43405	0.0373558	326.442		0.88081	3.44905	0.00477846	317.973
17	1.18216	1.40196	0.011122	173.468		1.17554	1.0525	0.00133	129.499		1.35054	0.83757	0.0484462	118.396		1.13551	1.73789	0.00303908	206.548		1.15293	3.09238	0.00313454	373.168		1.27946	2.91007	0.00283042	389.707		0.87932	3.79412	0.000672965	349.194
18	1.17649	1.4529	0.0184812	178.909		1.17608	0.96378	0.00129906	118.638		1.35027	0.86412	0.0629145	122.125		1.13568	1.79	0.0066438	212.773		1.15149	3.05574	0.00202659	368.286		1.27932	3.21439	0.001321	430.414		0.88013	3.81912	0.000854621	351.818
19	1.18838	1.00669	0.0171646	125.216		1.17121	1.05581	0.00155546	129.428		1.35095	0.74122	0.0117976	104.808		1.13149	1.80054	0.00756314	213.237		1.15135	2.83811	0.00041328	342.015		1.27838	3.34142	0.00543605	447.095		0.8973	2.17297	0.116901	204.08
20	1.18408	0.90129	0.0375887	111.7		1.17527	1.13013	0.00997871	139.019		1.35365	0.52297	0.0207443	74.0955		1.13216	1.76703	0.00489877	209.392		1.14797	3.11932	0.00412374	374.799		1.27865	3.39845	0.00819166	454.821		0.88635	3.35919	0.00799294	311.636
21	1.18459	0.84446	0.0519175	104.702		1.17689	1.21257	0.0279715	149.366		1.35581	0.60142	0.00286054	85.3464		1.13757	1.16622	0.0549281	138.857		1.15135	3.13487	0.00472609	377.777		1.27824	3.36426	0.00647238	450.101		0.85459	4.5098	0.0269879	403.388
22	1.18824	0.82196	0.058258	102.226		1.18	1.15162	0.0138009	142.233		1.35554	0.61014	0.00188675	86.5666		1.13811	1.51568	0.00329683	180.551		1.15095	3.14939	0.00534483	379.395		1.27838	3.32919	0.00491838	445.458
23	1.18649	0.79534	0.0661735	98.7701		1.18	1.09973	0.00563944	135.824		1.35405	0.62345	0.00078568	88.3578		1.13703	1.76878	0.00500674	210.501		1.14784	3.16932	0.00627118	380.764		1.27959	2.65608	0.0163683	355.73
24	1.18838	0.92649	0.0320098	115.24		1.1773	1.04723	0.00103374	129.044		1.35027	0.62189	0.000872489	87.8906		1.13581	1.77581	0.00552393	211.111		1.15162	3.21878	0.00881835	387.98		1.28095	2.70027	0.0132114	362.033		0.85419	3.62095	0.000756936	323.732
25	1.18081	1.04642	0.0114692	129.329		1.18148	0.99689	9.67118e-05	123.277		1.35378	0.62372	0.000766784	88.3784		1.13541	1.81513	0.00888058	215.709		1.14878	3.20297	0.00796235	385.122		1.27892	3.28662	0.00331788	439.948		0.8527	4.30412	0.0144187	384.14
26	1.18	1.11642	0.0042574	137.885		1.18121	1.14081	0.0118108	141.042		1.35243	0.62331	0.000785733	88.2322		1.13568	1.80642	0.0080683	214.725		1.14919	3.17628	0.00659655	382.049		1.27932	3.25824	0.0024254	436.285		0.85486	3.70804	8.26439e-05	331.778
27	1.18121	1.15412	0.00182451	142.688		1.17703	1.22385	0.0311395	150.773		1.35108	0.62304	0.000797962	88.106		1.13676	1.83297	0.0106632	218.088		1.15189	3.215	0.00860621	387.615		1.27892	3.2727	0.0028628	438.085		0.85392	3.88743	0.000930959	347.447
28	1.18027	1.20973	8.96341e-05	149.444		1.18067	1.19236	0.0227315	147.348		1.35324	0.62453	0.000713192	88.4579		1.13338	1.81797	0.00916124	215.661		1.15176	2.95655	0.000233733	356.415		1.27878	3.21804	0.00140055	430.721		0.85405	3.70804	8.95292e-05	331.464
29	1.14757	1.08122	0.00821336	129.868		1.18135	1.06662	0.00231836	131.885		1.35338	0.60946	0.0019404	86.3323		1.13649	1.81703	0.00906139	216.14		1.15054	3.13439	0.00470886	377.453		1.27865	3.28635	0.00330898	439.819		0.85635	3.02507	0.0241975	271.141
30						1.17676	1.20311	0.0254457	148.184		1.3527	0.59966	0.00306073	84.9014		1.13568	1.78142	0.00595446	211.754		1.14892	3.29892	0.0139212	396.707		1.28013	3.19243	0.000893215	427.744		0.85919	3.10405	0.0191941	279.143
31																					1.14554	3.33412	0.016552	399.76							0.85252	4.17912	0.00868766	372.905
32																					1.14784	3.27561	0.0123285	393.534
	max(n)= 1.18838	max (T) =1.67277	sum (li2) =0.724107820621918	max energy consumption=206.5982468		max(n)= 1.18148	max (T) =1.22385	sum (li2) =0.32879317335904	max energy consumption=150.77		max(n)= 1.35581	max (T) =0.86412	sum (li2) =0.292538565810625	max energy consumption=122.1245760312		max(n)= 1.13987	max (T) =1.9748	sum (li2) =0.473668170918018	max energy consumption=235.101927965333		max(n)= 1.1623	max (T) =3.33412	sum (li2) =0.259178200524587	max energy consumption=399.760498995733		max(n)= 1.28608	max (T) =3.39845	sum (li2) =0.204448636155607	max energy consumption=454.821473681667		max(n)= 0.8973	max (T) =4.6429	sum (li2) =0.401378695095474	max energy consumption=403.388471449333
	ave(n)= 1.1805	ave(T)= 1.22556448275862	R2=0.0258609935936399	min energy consumption=98.7700561241333		ave(n)= 1.17675433333333	ave(T)= 1.007885	R2=0.0113376956330703	min energy consumption=77.35		ave(n)= 1.34816433333333	ave(T)= 0.647379	R2=0.0100875367520905	min energy consumption=62.59		ave(n)= 1.13681566666667	ave(T)= 1.62904666666667	R2=0.0163333852040696	min energy consumption=109.64		ave(n)= 1.15305766666667	ave(T)= 2.90571333333333	R2=0.00863927335081958	min energy consumption=202.653		ave(n)= 1.27955333333333	ave(T)= 3.090873	R2=0.007049952970883	min energy consumption=179.084		ave(n)= 0.857876538461538	ave(T)= 3.74725538461538	R2=0.016055147803819	min energy consumption=204.08
				ave energy consumption=151.375010512793					ave energy consumption=124.15					ave energy consumption=91.36					ave energy consumption=193.81					ave energy consumption=255.07					ave energy consumption=307.27					ave energy consumption=335.88

## Sheet: shield advancement
Time	Section 1					Section 2					Section 3					Section 4					Section 5					Section 6					Section 7
	v(mm/min)	F (×103 kN)	li2	energy consumption (kW)		v(mm/min)	F (×103 kN)	li2	energy consumption (kW)		v(mm/min)	F (×103 kN)	li2	energy consumption (kW)		v(mm/min)	F (×103 kN)	li2	energy consumption (kW)		v(mm/min)	F (×103 kN)	li2	energy consumption (kW)		v(mm/min)	F (×103 kN)	li2	energy consumption (kW)		v(mm/min)	F (×103 kN)	li2	energy consumption (kW)
1	17.4932	22.8405	0.0659439	6.65925		45.8176	24.1061	0.00855137	18.408		29.6284	22	0.00577925	10.8637		31.0203	18.0162	0.0535384	9.31447		50.5878	16.3628	0.0128527	13.796							55.6689	23.6372	0.00768381	21.9309
2	26.4054	23.0149	5.74377e-05	10.1286		44.2973	23.7932	0.00295904	17.5663		29.0405	22	0.00800212	10.6482		29.3311	18.0115	0.0705362	8.80494		44.3919	16.4419	0.00517049	12.1648		58.1284	19.1142	0.000910065	18.5179		57.1419	24.7318	0.0183095	23.5537
3	22.4662	22.9473	0.0122617	8.59232		44.6735	23.2048	0.00423393	17.2773		29.6216	22	0.00580219	10.8613		38.3919	17.9939	0.00713833	11.5137		46.2568	16.4426	0.00459852	12.6763		59.4392	19.102	0.00259498	18.9235		56.3243	25.1574	0.0197069	23.6163
4	26.8784	22.7284	0.0004031	10.1817		45.554	23.0115	0.00765218	17.4711		29.6284	22	0.00577925	10.8637		33.3716	17.9696	0.0336622	9.99457		48.0135	16.448	0.00651977	13.1621		57.5405	19.0959	0.000433399	18.3132		57.5676	21.6953	0.0096004	20.8157
5	30.473	22.7	0.015567	11.5289		43.25	23.0439	0.00137367	16.6108		28.9257	22	0.00849045	10.6061		32.2162	17.8919	0.0425255	9.60682		51.2568	16.6541	0.0179787	14.2272		59.6149	19.098	0.00288645	18.9754		53.2041	19.0497	0.014964	16.892
6	24.7432	22.7953	0.00193376	9.40048		42.946	23.2709	0.000661301	16.6566		29.6757	22.0007	0.00562288	10.8814		33.9257	17.8507	0.0293315	10.0933		49.1554	15.8331	0.00538964	12.9714		61.1565	19.2408	0.00617267	19.6117
7	22.3311	22.9385	0.0131545	8.53736		42.5878	23.3797	0.000260423	16.5949		30.3243	22.0007	0.00374771	11.1193		40.9797	17.9142	0.00139423	12.2353		47.4527	15.3764	0.00113723	12.1608		56.6892	19.2642	0.000134049	18.2012		60.1351	23.3459	0.0216402	23.3985
8	27.7432	22.8209	0.00197193	10.5521		43.5405	22.0649	0.00528651	16.0119							41.473	17.9635	0.0011427	12.4167		46.554	15.3892	0.000272091	11.9405							49.3446	22.0899	0.00161946	18.1669
9	29.4527	22.8946	0.00893829	11.2385							36.3946	21.0585	0.0120104	12.7736		35.8311	13.9723	0.053681	8.34404							42.6487	18.1628	0.0487039	12.9103
10	28.1757	22.9338	0.00325673	10.7696		43.4189	23.5946	0.0010824	17.0742		35.6554	21.0662	0.00818572	12.5187												60.5946	19.2601	0.00487483	19.451		57.8446	23.8824	0.0149096	23.0245
11	27.8986	22.9	0.00239058	10.648		33.3446	23.9568	0.0434698	13.3138		35.9189	21.0453	0.0094726	12.5987							48.1824	15.3554	0.0022903	12.331		60.6757	19.246	0.00504238	19.4627		56.9257	24.9338	0.0193403	23.6562
12	27.5541	22.9	0.00150324	10.5165		39.4865	24.0601	0.00407284	15.8342		34.3716	21.0378	0.00329685	12.0517							47.7838	15.3642	0.001609	12.236		56.9662	19.375	0.000353029	18.3953		54.8446	25.6541	0.0215276	23.4498
13	27.4324	22.9	0.001239	10.47		40.7162	23.9101	0.00115484	16.2255		37.304	20.9831	0.0177566	13.0459		36.5811	17.8858	0.0139589	10.9047		47.973	15.3514	0.00191533	12.2742		57.5811	19.3655	0.000662412	18.5848
14	27.3243	22.9014	0.00102564	10.4294		38.4932	23.8831	0.0073296	15.3223		37.1149	20.9709	0.0164872	12.9722		42.3311	17.8277	0.000517649	12.5778		47.4324	15.3439	0.00110289	12.13		51.5405	19.3223	0.0056745	16.598		36.5473	17.0926	0.102534	10.4115
15	26.8919	22.9	0.000373491	10.2637		37.6216	23.8993	0.0113183	14.9855		34.054	20.8088	0.00264027	11.8104		45.7365	17.6162	0.00529545	13.4284		47.3243	15.3432	0.000967242	12.1018		50.4932	17.3568	0.0162832	14.6067		52.7635	23.748	0.004269	20.8838
16	15.5878	23.075	0.0978892	5.99482		41.4189	23.9068	0.000367189	16.5032		36.2432	20.7338	0.0115103	12.5243		46.8987	17.6	0.0092615	13.7569		47.3581	15.3372	0.00100803	12.1056							44.7365	24.3034	0.0208496	18.1208
17	16.7095	23.0919	0.0783767	6.43088		41.6013	23.8824	0.000233018	16.559		37.5676	20.7162	0.0199488	12.971		47.864	17.6	0.0134302	14.0401		46.5986	15.4014	0.000306844	11.9614		52.7568	19.2581	0.00310846	16.9333		54.6622	25.2797	0.0174267	23.0307
18	21.1554	23.0939	0.0223452	8.14269		39.0473	24.027	0.00541991	15.6365		38.6622	20.6838	0.0287296	13.328		47.723	17.6	0.0127728	13.9987		34.8987	10.902	0.115234	6.3411		56.3513	19.3311	0.000158332	18.1555
19	24.527	23.0919	0.00259709	9.43959		44.8176	24.1149	0.00482141	18.0128		20.777	20.852	0.086878	7.22072		47.7905	17.5959	0.0130814	14.0153							62.304	19.3345	0.00944933	20.0769
20	24.1973	23.0952	0.00366534	9.31403		41.4595	19.9682	0.022392	13.7979		24.7297	20.8669	0.0371077	8.60054		44.3987	16.8135	0.00312117	12.4416		46.277	15.3412	0.000114262	11.8324		63.0338	19.3257	0.0118038	20.3028		47.2973	25.1372	0.0192822	19.8153
21	23.5811	22.9324	0.00608027	9.01286		39.1554	24.2953	0.00554742	15.8549		29.3243	20.8703	0.00554458	10.2001							45.8108	15.3507	4.57847e-06	11.7205		57.9932	19.3041	0.000905679	18.6584		54.473	24.6818	0.0119476	22.4081
22	24.5878	22.9	0.00234037	9.38436		41.1689	24.4642	0.00164777	16.7861		29.8649	20.8547	0.00370723	10.3804		42.5	17.3737	3.97904e-05	12.3063		45.0608	15.3412	0.000171813	11.5215		58.0811	19.3189	0.00100318	18.7011
23	26.2905	22.8419	6.00393e-06	10.0088		44.2703	24.4331	0.00395914	18.0277		31.9865	20.8608	0.000194166	11.1211		44.3919	17.4622	0.00198146	12.9196		44.7568	15.3263	0.000361328	11.4326
24	31.3581	22.7	0.0227184	11.8638		41.5946	24.1662	0.000626473	16.7531		31.8919	20.8588	0.000224636	11.0871		45.8649	17.4155	0.00556144	13.3127		43.9797	15.3304	0.00116753	11.2371		40.3176	17.7412	0.0685626	11.9214		52.973	22.8162	0.00112652	20.144
25	31.9189	22.7	0.0279493	12.076		39.5811	23.9236	0.00362856	15.7821		32.2162	20.8527	0.000185807	11.1966		48.8987	17.3392	0.0186843	14.131		43.777	15.3263	0.00145335	11.1824		59.2568	19.352	0.00249072	19.1123		55.3716	24.1736	0.00996535	22.3089
26	32.2365	22.7081	0.0311466	12.2005		44.7568	23.7811	0.00425703	17.7394		33.3987	20.8466	0.0012167	11.6041		48.2838	17.3486	0.0154022	13.961		44.0405	15.3162	0.00108816	11.2422		54.2703	19.3237	0.00111018	17.4783		36.8446	12.6277	0.198657
27	32.3108	22.7	0.0319268	12.2243		45.4392	23.7426	0.0066219	17.9807		32.7027	20.8554	0.000377002	11.3671		48.7838	17.2831	0.0180855	14.0523		42.3243	14.1926	0.00905103	10.0115		54.3649	19.3088	0.0010013	17.4953		43.5743	15.7689	0.0799679	11.452
28	34.0405	22.7	0.0526497	12.8787		42.1081	23.623	2.55166e-06	16.5786		31.8446	20.8486	0.00025558	11.0653		48.6149	17.2784	0.0171739	13.9998							55.0743	19.3196	0.000475359	17.7336		51.3784	19.7568	0.00857763	16.9178
29						41.6216	23.6966	0.000113438	16.4382		32.1216	20.8581	0.000178151	11.1666		48.1689	17.2926	0.0148593	13.8827		43.8243	14.254	0.00552841	10.4112		58.8378	19.3345	0.00187262	18.96
30						45.473	23.575	0.00672814	17.8671		31.6689	20.8459	0.000353895	11.0028		46.304	16.0013	0.0131813	12.3488		43.1487	15.3405	0.00253911	11.0321
31																					43.0811	15.3304	0.00267301	11.0075							49.1633	17.232	0.0382779	14.1197
32
33																					43.1689	15.3372	0.00249911	11.0348
	max (v) =34.04054	max (F) =23.09524	sum (li2) =0.509711260728415	max energy consumption=12.8786709666667		max (v) =45.81757	max (F) =24.46419	sum (li2) =0.165772093631732	max energy consumption=18.40803346376		max (v) =38.66216	max (F) =22.00068	sum (li2) =0.309485573843689	max energy consumption=13.3279935294133		max (v) =48.89865	max (F) =18.01622	sum (li2) =0.469358331831098	max energy consumption=14.131049718225		max (v) =51.25676	max (F) =16.65405	sum (li2) =0.205004479910485	max energy consumption=14.2272107313		max (v) =63.03378	max (F) =19.375	sum (li2) =0.19666748242748	max energy consumption=20.30284435784		max (v) =60.13514	max (F) =25.65405	sum (li2) =0.662182627813553	max energy consumption=23.65620220221
	ave(v)= 26.1344589285714	ave(F)= 22.8837825	R2=0.0188781948417932	min energy consumption=5.99482346666667		ave(v)= 42.0434937931034	ave(F)= 23.6130720689655	R2=0.00592043191541899	min energy consumption=13.3138056654733		ave(v)= 32.1606227586207	ave(F)= 21.1509227586207	R2=0.0110530562087032	min energy consumption=7.22072088118167		ave(v)= 42.2182588461538	ave(F)= 17.4199069230769	R2=0.0187743332732439	min energy consumption=8.34404331806667		ave(v)= 45.7310814285714	ave(F)= 15.3262075	R2=0.00759275851520314	min energy consumption=6.341102154325		ave(v)= 56.22842	ave(F)= 19.090228	R2=0.00819447843447834	min energy consumption=11.92138132059		ave(v)= 51.7630118181818	ave(F)= 22.1270522727273	R2=0.0315325060863597	min energy consumption=10.4114547260167
				ave energy consumption=9.96027443968161					ave energy consumption=16.540330970118					ave energy consumption=11.3258900186689					ave energy consumption=12.2462151561711					ave energy consumption=11.7230727977115					ave energy consumption=17.9232244868809					ave energy consumption=19.9103418988245

## Sheet: screw machine
Time	Section 1					Section 2					Section 3					Section 4					Section 5					Section 6					Section 7
	n (rpm)	T (kNm)	li2	energy consumption (kW)		n (rpm)	T ( kNm)	li2	energy consumption (kW)		n (rpm)	T ( kNm)	li2	energy consumption (kW)		n (rpm)	T ( kNm)	li2	energy consumption (kW)		n (rpm)	T ( kNm)	li2	energy consumption (kW)		n (rpm)	T (kNm)	li2	energy consumption (kW)		n (rpm)	T (kNm)	li2	energy consumption (kW)
1	3.54527	19.5135	0.00637705	7.24091		5.27365	8.81081	0.000122944	4.86335		4.99189	10.6689	0.0363461	5.57435		5.93649	26.1284	0.0382119	16.2349		8.91756	94.5338	0.02407	88.2351		5.86487	80.1149	0.188871	49.179		8.8446	70.1284	0.134936	64.9203
2	3.50202	17.0473	0.0146187	6.2486		6.70001	10.2365	0.0611032	7.17852		4.9973	10.0878	0.0189931	5.27645		6.53107	27.0203	0.0180348	18.4707		9.14864	61.5811	0.152485	58.9674		11.0041	99.1081	0.000853217	114.149		8.96486	61.0676	0.0569304	57.301
3	2.9	16.0541	0.0604607	4.87294		6.70001	10.4626	0.0676673	7.33708		4.99595	9.77027	0.0119579	5.10897		6.62296	24.5878	0.0116393	17.0444		9.19999	51.6824	0.213021	49.7667		12	95.3378	0.00545268	119.744		9.29594	54.5878	0.0234328	53.1126
4	3.56891	16.1757	0.0193711	6.04236		6.56487	10.1824	0.0518921	6.99658		5	9.55405	0.00825045	4.99995		5.03243	22.1014	0.0366591	11.6414		9.19729	54.0135	0.19802	51.9961		12	87.9459	0.0104407	110.46		10.4554	58.9932	0.0683861	64.5581
5	4.35405	15.9324	0.0244454	7.26079		5.70001	9.29054	0.00545802	5.54275		4.99189	9.5	0.00732725	4.9636		5.08379	22.9459	0.0336061	12.2096		9.08649	75.0743	0.0866132	71.3996		12	83.6216	0.0173899	105.029		10.2272	61.8027	0.0802885	66.1566
6	2.90608	14.6757	0.0764358	4.4639		5.70001	9.18919	0.004569	5.48228		4.99595	9.77703	0.0120888	5.1125		5.34729	23.8784	0.0281937	13.3643		8.94325	102.108	0.0116583	95.5793		12	86.0272	0.0131569	108.05		4.24865	35.7162	0.205185	15.8827
7	2.9	14.9459	0.0732609	4.53659		5.70001	9.18919	0.004569	5.48228		5	9.28378	0.00470147	4.85851		5.60675	24.4392	0.013037	14.3419		8.80271	121.939	0.00496508	112.349		12	91.0203	0.00731004	114.321		8.40272	56.3513	0.0306788	49.5601
8	3.75135	16.6892	0.0108105	6.55287		5.12635	7.85135	0.00854709	4.2127							6.01487	24.8716	0.242033	15.6581		8.77027	128	0.0112693	117.498							7.3392	46.5405	0.0206293	35.751
9	3.79999	17.5946	0.00444757	6.99794							5.38504	8.79592	0.0120246	4.95768		5.18243	18.7838	0.0236549	10.1888		4.74865	60.304	0.306108	29.9726		8.97703	79.1419	0.049601	74.3614
10	3.79999	18.2838	0.00181667	7.27205		3.79999	7.37838	0.07026	2.93462		5.36352	8.62162	0.0110551	4.84002							4.45811	71.4797	0.275123	33.3536		11.3865	93.473	0.00109667	111.4		9.17972	65.6622	0.0934723	63.0889
11	3.79999	18.9122	0.000730522	7.52198		4.37432	7.87838	0.0278708	3.60708		5.36217	8.24324	0.0125925	4.62644							9.21351	128.459	0.0182321	123.88		11.3595	100.5	0.00222821	119.49		9.19999	60.1013	0.0517498	57.8735
12	3.79999	20.027	0.00188469	7.9654		4.79999	7.7973	0.0149528	3.91736		5.04459	7.69595	0.0104612	4.06346		2.94189	14.6081	0.203645	4.4981		9.23513	128.405	0.0185781	124.118		11.3865	98.2568	0.00108333	117.101		9.21351	54.1689	0.0210502	52.2377
13	3.79999	21.4459	0.00905352	8.52975		4.79999	7.85135	0.01403	3.94451		4.93783	7.68243	0.00927108	3.97048		5.56891	23.6689	0.0193258	13.7961		9.27298	127.669	0.0183089	123.912		11.3865	98.3919	0.00113584	117.262		8.86082	49.2635	0.00489903	45.6886
14	3.79999	22.1149	0.0146472	8.79579		4.79999	7.36487	0.0242561	3.7001		4.93919	7.85135	0.00659913	4.0589		6.90001	25.9662	0.0105128	18.7528		9.22432	128.345	0.0182766	123.914		11.4216	94.4054	0.000955957	112.858		8.62028	42.5608	0.000978934	38.4007
15	3.79999	23.0811	0.0252318	9.18009		4.79999	7.47297	0.0216104	3.75441		4.9	8.37162	0.00115007	4.29352		7.40001	25.9324	0.0182759	20.0856		9.21216	127.858	0.0173504	123.282		10.573	80.75	0.0197486	89.3611		9.52432	37.2568	0.0150112	37.1405
16						4.79999	7.06757	0.0326328	3.55074		4.91216	8.78378	0.000560968	4.51609		7.39325	25.7297	0.0173665	19.9104		9.2081	128.959	0.0188675	124.289							9.58107	32.777	0.0328243	32.8694
17	2.69594	17.1081	0.0718083	4.82748		4.79999	6.7027	0.0451188	3.36743		4.93378	8.89189	0.00106331	4.59179		7.5306	26.102	0.0226425	20.5737		8.99184	130.748	0.0181074	123.053		10.8703	90.6013	0.00246252	103.082		9.58512	26.5	0.0704842	26.5859
18	4.11756	24.3851	0.0452253	10.5093		4.79999	6.59459	0.0492852	3.31312		4.94865	9.50676	0.00691195	4.92411		7.58918	25.6419	0.03065	20.3682		6.58919	89.8649	0.0688451	61.977		12.0257	95.9932	0.00573328	120.826		5.76217	18.9459	0.216153	11.4264
19	4.76621	25.1149	0.0874723	12.5289		5.05541	7.13514	0.0258925	3.77544							7.59999	25.3311	0.207375	20.15							12.6527	102.412	0.0190845	135.626		4.61351	23.6014	0.248457	11.3966
20	4.63673	25	0.0765572	12.1328		4.25203	5.78378	0.107212	2.57405		4.74729	9.52027	0.00641618	4.73046		6.97972	21.0473	0.0124283	15.376		8.7027	133.48	0.0199762	121.584		12.2473	105.601	0.0162068	135.369		10.0324	36.696	0.0257405	38.533
21	4.69864	24.9324	0.0793171	12.2615		4.62567	9.04054	0.0120965	4.37701		4.83783	9.55405	0.00689672	4.83778							8.56486	135.013	0.0223169	121.034		12.1797	105.446	0.0150013	134.424		10.023	39.446	0.0184855	41.3816
22	4.7054	23.5338	0.0572015	11.5904		5.56622	9.74324	0.00997312	5.67639		4.87297	9.27027	0.00334341	4.72819		6.37838	22.1554	0.00314941	14.791		8.53918	135.135	0.0224747	120.779		11.7432	108.135	0.0147956	132.912		9.07838	33.2162	0.0259725	31.5622
23	4.69864	21.9122	0.0383366	10.7762		6.15271	10.4662	0.0412976	6.74007		5.08379	9.52703	0.00924804	5.06936		7.20001	22.6824	0.0177661	17.0935		8.46082	136.169	0.0245331	120.587							8.81891	31.1014	0.0357949	28.708
24	4.79999	20.1622	0.0351054	10.1294		6.03784	10.4527	0.0370141	6.60569		5.09595	9.07433	0.00448887	4.84003		7.31893	22.6351	0.016258	17.3396		8.3892	136.345	0.0248565	119.72		9.04595	93.3649	0.026037	88.3987		9.28919	29.6486	0.0461999	28.8265
25	4.79999	19.1216	0.0334597	9.60668		5.61487	10.0135	0.0160371	5.88484		5.07973	8.95946	0.00346752	4.76355		7.74189	22.9122	0.0317962	18.5661		8.37569	136.77	0.0258334	119.9		11.2878	108.527	0.0130241	128.22		9.33244	29.3108	0.0486454	28.6307
26	4.7054	18.0878	0.0284035	8.90823		5.61487	10.1419	0.0191271	5.96028		5.11892	8.90541	0.00403456	4.77134		7.76486	23.1284	0.0326001	18.7969		8.27568	137.311	0.0272287	118.937		11.073	112.108	0.0209477	129.93		9.30135	33.9595	0.0242815	33.0609
27	4.54999	17.1892	0.0231703	8.18605		5.70001	10.1486	0.0205012	6.0547		5.14865	8.75676	0.00430669	4.71895		7.7527	23.4054	0.0316246	18.9923		7.75406	121.257	0.0069443	98.411		11.0432	112.007	0.0206906	129.464		9.29866	38.4189	0.00942286	37.3916
28	4.79999	17.1757	0.0395956	8.62904		5.61487	10.2095	0.0208743	5.99999		5.11487	8.68243	0.00346611	4.64819		7.74054	23.1757	0.0310079	18.7764							11.2378	106.473	0.00910495	125.236		9.22162	44.723	0.00160885	43.1664
29						5.70001	9.89189	0.0145905	5.90151		5.09054	8.81757	0.00314083	4.69809		7.74054	22.8446	0.0311941	18.5082		7.99594	137.446	0.0291411	115.03		11.2824	107	0.0101224	126.356
30						5.69393	9.67568	0.0104502	5.76636		5.1419	8.43243	0.00458366	4.53821		7.32972	19.7297	0.0156758	15.1362		8.01216	138.642	0.0319304	116.266		8.77973	73.0608	0.0741394	67.1389		9.5054	54.1689	0.0240081	53.8926
31																					8.03108	138.162	0.0305789	116.137							9.54149	59.9864	0.0545481	59.907
32																					8.08514	138.149	0.0301407	116.908
	max(n)= 4.79999	max (T) =25.11486	sum (li2) =1.29087542885627	max energy consumption=12.5288822735028		max(n)= 6.70001	max (T) =10.46622	sum (li2) =0.839011987472258	max energy consumption=7.3370765648442		max(n)= 5.38504	max (T) =10.66892	sum (li2) =1.43570336874943	max energy consumption=5.57434518948773		max(n)= 7.76486	max (T) =27.02027	sum (li2) =1.83284816476475	max energy consumption=20.573701013712		max(n)= 9.27298	max (T) =138.6419	sum (li2) =1.77585350669634	max energy consumption=124.2887330641		max(n)= 12.65269	max (T) =112.1081	sum (li2) =0.566674084530129	max energy consumption=135.626001036284		max(n)= 10.45539	max (T) =70.12838	sum (li2) =1.69025493021358	max energy consumption=66.1565967825056
	ave(n)= 4.00007740740741	ave(T)= 19.4894892592593	R2=0.0478102010687509	min energy consumption= 4.4638972		ave(n)= 5.34026206896552	ave(T)= 8.7594275862069	R2=0.0299647138382949	min energy consumption=2.57404703568253		ave(n)= 5.03686964285714	ave(T)= 9.020945	R2=0.0512751203124795	min energy consumption=3.9704811548822		ave(n)= 6.60108185185185	ave(T)= 23.3871633333333	R2=0.0678832653616572	min energy consumption=4.4980973855202		ave(n)= 8.38022333333333	ave(T)= 114.496796	R2=0.0612363278171152	min energy consumption=21.9282565732752		ave(n)= 11.0677203703704	ave(T)= 95.8823874074074	R2=0.0217951570973127	min energy consumption=49.1790251505689		ave(n)= 8.8055834482758	ave(T)= 44.36901	R2=0.0603662475076279	min energy consumption=11.3966367236297
				ave energy consumption= 8.2802938					ave energy consumption=4.98280151581589					ave energy consumption=4.75289275223137					ave energy consumption=16.3209355959852					ave energy consumption=98.8633008452111					ave energy consumption=111.842532458155					ave energy consumption=41.690042022416
